# Supplementary material for: A Search for Cyclin-Dependent Kinase 4/6 Inhibitors by Pharmacophore-Based Virtual Screening, Molecular Docking, and Molecular Dynamic Simulations
Source: Int J Mol Sci. 2021 Dec 14;22(24):13423. doi: 10.3390/ijms222413423 (PMC8706085; doi:10.3390/ijms222413423)
Supplement: Supplementary file 1 [file ijms-22-13423-s001.zip]

Archive with 1 entries (1 files):
- ijms-1423218-supplementary.pdf
